# Supplementary material for: 4,4′-Bipyridine–cyano­acetic acid (1/2)
Source: Acta Crystallogr Sect E Struct Rep Online. 2008 Oct 4;64(Pt 11):o2058. doi: 10.1107/S1600536808031322 (PMC2959634; doi:10.1107/S1600536808031322)
Supplement: Supplementary file 1 [file e-64-o2058-sup1.cif]

##############################################################################
###                                                                        ###
###        Electronic paper (Acta Crystallographica Section E)             ###
###                                                                        ###
##############################################################################
#                                                                            #
# This CIF contains the data in a paper accepted for publication in Acta     #
# Crystallographica Section E. It conforms to the requirements of Notes      #
# for Authors for Section E, and has been peer reviewed under the auspices   #
# of the IUCr Commission on Journals.                                        #
#                                                                            #
# Full details of the Crystallographic Information File format               #
# are given in the paper "The Crystallographic Information File (CIF):       #
# a New Standard Archive File for Crystallography" by S. R. Hall, F. H.      #
# Allen and I. D. Brown [Acta Cryst. (1991), A47, 655-685].                  #
#                                                                            #
# The current version of the core CIF dictionary is obtainable from          #
# ftp://ftp.iucr.org/pub/cif_core.dic. The current version number is 2.4.    #
#                                                                            #
# Software is freely available for graphical display of the structure(s) in  #
# this CIF.  For information consult the CIF home page http://www.iucr.org/  #
# cif/home.html                                                              #
#                                                                            #
# This file may be used for bona fide research purposes within the           #
# scientific community so long as proper attribution is given to the journal # 
# article from which it was obtained.                                        #
#                                                                            #
##############################################################################
                                             
data_I
_audit_creation_method     SHELXL-97
_chemical_name_systematic
;
4,4'-Bipyridine--cyanoacetic acid (1/2)
;
_chemical_name_common     ?
_chemical_formula_moiety     'C10 H8 N2, 2(C3 H3 N O2)'
_chemical_formula_sum     'C16 H14 N4 O4'
_chemical_formula_iupac     'C10 H8 N2, 2C3 H3 N O2'
_chemical_formula_weight     326.31
_chemical_melting_point     ?
_symmetry_cell_setting     Monoclinic
_symmetry_space_group_name_H-M     'P 21/n'
loop_
    _symmetry_equiv_pos_as_xyz
    'x, y, z'
    '-x+1/2, y+1/2, -z+1/2'
    '-x, -y, -z'
    'x-1/2, -y-1/2, z-1/2'
_cell_length_a     4.887(2)
_cell_length_b     21.383(10)
_cell_length_c     7.921(4)
_cell_angle_alpha     90.00
_cell_angle_beta     100.664(8)
_cell_angle_gamma     90.00
_cell_volume     813.4(7)
_cell_formula_units_Z     2
_cell_measurement_reflns_used     1445
_cell_measurement_theta_min     2.78
_cell_measurement_theta_max     27.07
_cell_measurement_temperature     291(2)
_exptl_crystal_description     block
_exptl_crystal_colour     colorless
_exptl_crystal_size_max     0.34
_exptl_crystal_size_mid     0.26
_exptl_crystal_size_min     0.19
_exptl_crystal_density_diffrn     1.332
_exptl_crystal_density_meas     ?
_exptl_crystal_density_method     'not measured'
_exptl_crystal_F_000     340
_exptl_absorpt_coefficient_mu     0.099
_exptl_absorpt_correction_type     multi-scan
_exptl_absorpt_process_details     '(SADABS; Bruker, 1997)'
_exptl_absorpt_correction_T_min     0.9522
_exptl_absorpt_correction_T_max     0.9815
_exptl_special_details
;
;
_diffrn_ambient_temperature     291(2)
_diffrn_radiation_type     MoK\a
_diffrn_radiation_wavelength     0.71073
_diffrn_radiation_source     'fine-focus sealed tube'
_diffrn_radiation_monochromator     graphite
_diffrn_measurement_device_type     'Bruker SMART CCD area-detector'
_diffrn_measurement_method     '\f and \w'
_diffrn_detector_area_resol_mean     ?
_diffrn_reflns_number     3537
_diffrn_reflns_av_R_equivalents     0.0314
_diffrn_reflns_av_sigmaI/netI     0.0268
_diffrn_reflns_theta_min     2.78
_diffrn_reflns_theta_max     25.49
_diffrn_reflns_theta_full     25.49
_diffrn_measured_fraction_theta_max     0.988
_diffrn_measured_fraction_theta_full     0.988
_diffrn_reflns_limit_h_min     -5
_diffrn_reflns_limit_h_max     5
_diffrn_reflns_limit_k_min     -25
_diffrn_reflns_limit_k_max     24
_diffrn_reflns_limit_l_min     -9
_diffrn_reflns_limit_l_max     7
_diffrn_standards_number     0
_diffrn_standards_interval_count     ?
_diffrn_standards_interval_time     ?
_diffrn_standards_decay_%     ?
_refine_special_details
;
;
_reflns_number_total     1487
_reflns_number_gt     1153
_reflns_threshold_expression     I>2\s(I)
_refine_ls_structure_factor_coef     Fsqd
_refine_ls_matrix_type     full
_refine_ls_R_factor_all     0.0576
_refine_ls_R_factor_gt     0.0463
_refine_ls_wR_factor_gt     0.1213
_refine_ls_wR_factor_ref     0.1330
_refine_ls_goodness_of_fit_ref     1.040
_refine_ls_restrained_S_all     1.040
_refine_ls_number_reflns     1487
_refine_ls_number_parameters     112
_refine_ls_number_restraints     0
_refine_ls_hydrogen_treatment     mixed
_refine_ls_weighting_scheme     calc
_refine_ls_weighting_details
         'calc w=1/[\s^2^(Fo^2^)+(0.0577P)^2^+0.1963P] where P=(Fo^2^+2Fc^2^)/3'
_atom_sites_solution_hydrogens     geom
_atom_sites_solution_primary     direct
_atom_sites_solution_secondary     difmap
_refine_ls_shift/su_max     0.000
_refine_ls_shift/su_mean     0.000
_refine_diff_density_max     0.155
_refine_diff_density_min     -0.153
_refine_ls_extinction_method     none
_refine_ls_extinction_coef     ?
loop_
    _atom_type_symbol
    _atom_type_description
    _atom_type_scat_dispersion_real
    _atom_type_scat_dispersion_imag
    _atom_type_scat_source
    'C' 'C' 0.0033 0.0016
                         'International Tables Vol C Tables 4.2.6.8 and 6.1.1.4'
    'H' 'H' 0.0000 0.0000
                         'International Tables Vol C Tables 4.2.6.8 and 6.1.1.4'
    'N' 'N' 0.0061 0.0033
                         'International Tables Vol C Tables 4.2.6.8 and 6.1.1.4'
    'O' 'O' 0.0106 0.0060
                         'International Tables Vol C Tables 4.2.6.8 and 6.1.1.4'
_computing_data_collection     'SMART (Bruker, 1997)'
_computing_cell_refinement     'SAINT (Bruker, 1997)'
_computing_data_reduction     'SAINT (Bruker, 1997)'
_computing_structure_solution     'SHELXS97 (Sheldrick, 2008)'
_computing_structure_refinement     'SHELXL97 (Sheldrick, 2008)'
_computing_molecular_graphics     'SHELXTL (Sheldrick, 2008)'
_computing_publication_material     'SHELXTL (Sheldrick, 2008)'
loop_
    _atom_site_type_symbol
    _atom_site_label
    _atom_site_fract_x
    _atom_site_fract_y
    _atom_site_fract_z
    _atom_site_U_iso_or_equiv
    _atom_site_adp_type
    _atom_site_calc_flag
    _atom_site_refinement_flags
    _atom_site_occupancy
    _atom_site_disorder_assembly
    _atom_site_disorder_group
    O O1 0.9569(3) 0.33450(7) 0.35022(19) 0.0763(5) Uani d . 1 . .
    H H1D 0.779(6) 0.3714(12) 0.298(3) 0.114 Uiso d . 1 . .
    O O2 1.0674(4) 0.40335(8) 0.5596(2) 0.1022(6) Uani d . 1 . .
    N N1 0.5590(3) 0.40726(7) 0.21445(19) 0.0595(4) Uani d . 1 . .
    N N2 1.4242(5) 0.21975(10) 0.3693(3) 0.1017(7) Uani d . 1 . .
    C C1 0.3898(4) 0.38664(9) 0.0757(3) 0.0729(6) Uani d . 1 . .
    H H1 0.4196 0.3468 0.0354 0.087 Uiso calc R 1 . .
    C C2 0.1717(4) 0.42138(9) -0.0118(3) 0.0682(6) Uani d . 1 . .
    H H2 0.0604 0.4052 -0.1100 0.082 Uiso calc R 1 . .
    C C3 0.1174(3) 0.48036(7) 0.04596(19) 0.0464(4) Uani d . 1 . .
    C C4 0.2939(4) 0.50109(9) 0.1930(2) 0.0652(5) Uani d . 1 . .
    H H4 0.2662 0.5402 0.2384 0.078 Uiso calc R 1 . .
    C C5 0.5109(4) 0.46370(9) 0.2722(2) 0.0685(6) Uani d . 1 . .
    H H5 0.6278 0.4787 0.3700 0.082 Uiso calc R 1 . .
    C C6 1.1058(4) 0.35458(9) 0.4903(2) 0.0598(5) Uani d . 1 . .
    C C7 1.3428(4) 0.31156(10) 0.5682(3) 0.0707(6) Uani d . 1 . .
    H H7A 1.5125 0.3360 0.5955 0.085 Uiso calc R 1 . .
    H H7B 1.3038 0.2948 0.6750 0.085 Uiso calc R 1 . .
    C C8 1.3896(4) 0.25990(10) 0.4580(3) 0.0699(6) Uani d . 1 . .
loop_
    _atom_site_aniso_label
    _atom_site_aniso_U_11
    _atom_site_aniso_U_22
    _atom_site_aniso_U_33
    _atom_site_aniso_U_12
    _atom_site_aniso_U_13
    _atom_site_aniso_U_23
    O1 0.0708(9) 0.0714(9) 0.0772(9) 0.0193(7) -0.0112(7) -0.0097(7)
    O2 0.1424(17) 0.0813(11) 0.0760(11) 0.0340(11) 0.0021(10) -0.0164(8)
    N1 0.0558(9) 0.0595(9) 0.0611(9) 0.0096(7) 0.0053(7) 0.0059(7)
    N2 0.1006(16) 0.0809(13) 0.1175(17) 0.0300(12) 0.0043(13) -0.0100(12)
    C1 0.0752(14) 0.0532(11) 0.0818(14) 0.0146(9) -0.0073(11) -0.0079(9)
    C2 0.0700(13) 0.0540(10) 0.0708(12) 0.0087(9) -0.0122(10) -0.0092(9)
    C3 0.0465(9) 0.0460(8) 0.0468(8) 0.0003(7) 0.0088(7) 0.0027(7)
    C4 0.0685(12) 0.0620(11) 0.0592(11) 0.0143(9) -0.0038(9) -0.0121(8)
    C5 0.0663(13) 0.0744(12) 0.0583(11) 0.0123(10) -0.0051(9) -0.0077(9)
    C6 0.0676(12) 0.0595(10) 0.0536(10) 0.0058(9) 0.0143(9) 0.0026(8)
    C7 0.0672(13) 0.0827(13) 0.0586(11) 0.0084(10) 0.0025(9) 0.0020(9)
    C8 0.0613(12) 0.0669(12) 0.0773(14) 0.0145(10) 0.0021(10) 0.0099(10)
_geom_special_details
;
;
loop_
    _geom_bond_atom_site_label_1
    _geom_bond_atom_site_label_2
    _geom_bond_site_symmetry_2
    _geom_bond_distance
    _geom_bond_publ_flag
    O1 C6 . 1.283(2) ?
    O1 H1D . 1.19(3) ?
    O2 C6 . 1.209(2) ?
    N1 C1 . 1.323(2) ?
    N1 C5 . 1.327(2) ?
    N2 C8 . 1.142(3) ?
    C1 C2 . 1.377(3) ?
    C1 H1 . 0.9300 ?
    C2 C3 . 1.384(2) ?
    C2 H2 . 0.9300 ?
    C3 C4 . 1.388(2) ?
    C3 C3 3_565 1.498(3) ?
    C4 C5 . 1.382(3) ?
    C4 H4 . 0.9300 ?
    C5 H5 . 0.9300 ?
    C6 C7 . 1.518(3) ?
    C7 C8 . 1.452(3) ?
    C7 H7A . 0.9700 ?
    C7 H7B . 0.9700 ?
loop_
    _geom_angle_atom_site_label_1
    _geom_angle_atom_site_label_2
    _geom_angle_atom_site_label_3
    _geom_angle_site_symmetry_1
    _geom_angle_site_symmetry_3
    _geom_angle
    _geom_angle_publ_flag
    C6 O1 H1D . . 109.8(12) ?
    C1 N1 C5 . . 117.80(16) ?
    C1 N1 H1D . . 121.6(10) ?
    C5 N1 H1D . . 120.6(10) ?
    C1 N1 H1D . . 121.6(10) ?
    C5 N1 H1D . . 120.6(10) ?
    N1 C1 C2 . . 123.03(18) ?
    N1 C1 H1 . . 118.5 ?
    C2 C1 H1 . . 118.5 ?
    C1 C2 C3 . . 120.22(18) ?
    C1 C2 H2 . . 119.9 ?
    C3 C2 H2 . . 119.9 ?
    C2 C3 C4 . . 116.19(16) ?
    C2 C3 C3 . 3_565 121.79(18) ?
    C4 C3 C3 . 3_565 122.02(18) ?
    C5 C4 C3 . . 120.11(17) ?
    C5 C4 H4 . . 119.9 ?
    C3 C4 H4 . . 119.9 ?
    N1 C5 C4 . . 122.65(17) ?
    N1 C5 H5 . . 118.7 ?
    C4 C5 H5 . . 118.7 ?
    O2 C6 O1 . . 124.78(19) ?
    O2 C6 C7 . . 120.59(19) ?
    O1 C6 C7 . . 114.63(17) ?
    C8 C7 C6 . . 114.18(17) ?
    C8 C7 H7A . . 108.7 ?
    C6 C7 H7A . . 108.7 ?
    C8 C7 H7B . . 108.7 ?
    C6 C7 H7B . . 108.7 ?
    H7A C7 H7B . . 107.6 ?
    N2 C8 C7 . . 179.0(2) ?
loop_
    _geom_torsion_atom_site_label_1
    _geom_torsion_atom_site_label_2
    _geom_torsion_atom_site_label_3
    _geom_torsion_atom_site_label_4
    _geom_torsion_site_symmetry_1
    _geom_torsion_site_symmetry_2
    _geom_torsion_site_symmetry_3
    _geom_torsion_site_symmetry_4
    _geom_torsion
    _geom_torsion_publ_flag
    C5 N1 C1 C2 . . . . 1.2(3) ?
    H1D N1 C1 C2 . . . . -179.1(12) ?
    N1 C1 C2 C3 . . . . -1.2(3) ?
    C1 C2 C3 C4 . . . . 0.2(3) ?
    C1 C2 C3 C3 . . . 3_565 179.8(2) ?
    C2 C3 C4 C5 . . . . 0.7(3) ?
    C3 C3 C4 C5 3_565 . . . -178.96(19) ?
    C1 N1 C5 C4 . . . . -0.3(3) ?
    H1D N1 C5 C4 . . . . -180.0(12) ?
    C3 C4 C5 N1 . . . . -0.7(3) ?
    O2 C6 C7 C8 . . . . -170.9(2) ?
    O1 C6 C7 C8 . . . . 9.4(3) ?
loop_
    _geom_hbond_atom_site_label_D
    _geom_hbond_atom_site_label_H
    _geom_hbond_atom_site_label_A
    _geom_hbond_site_symmetry_A
    _geom_hbond_distance_DH
    _geom_hbond_distance_HA
    _geom_hbond_distance_DA
    _geom_hbond_angle_DHA
    _geom_hbond_publ_flag
    C7 H7A N2 4_666 0.97 2.92 3.420(3) 112.8 y
    C2 H2 O2 1_454 0.93 2.62 3.361(3) 136.6 y
    C2 H2 N2 4_465 0.93 2.75 3.322(3) 120.7 y
    O1 H1D N1 . 1.19(3) 1.39(3) 2.566(2) 170(2) y
data_global
_journal_date_recd_electronic     2008-09-16
_journal_date_accepted     2008-09-27
_journal_name_full     'Acta Crystallographica, Section E'
_journal_year     2008
_journal_volume     64
_journal_issue     11
_journal_page_first     o2058
_journal_page_last     o2058
_journal_paper_category     QO
_journal_coeditor_code     ZL2142
_publ_contact_author_name     'Wei Li'
_publ_contact_author_address
;
College of Chemistry and Environmental Science,
Henan Normal University,
Xinxiang, 453007,
P. R. China
;
_publ_contact_author_email     'guocx2008@126.com'
_publ_contact_author_fax     '086 373 3324109'
_publ_contact_author_phone     '086 373 3324109'
_publ_section_title
;
4,4'-Bipyridine--cyanoacetic acid (1/2)
;
loop_
    _publ_author_name
    _publ_author_address
    'Ge Song'
;
College of Chemistry and Environmental Science
Henan Normal University
Xinxiang 453007
People's Republic of China
;
    'Er-Jun Hao'
;
College of Chemistry and Environmental Science
Henan Normal University
Xinxiang 453007
People's Republic of China
;
    'Wei Li'
;
College of Chemistry and Environmental Science
Henan Normal University
Xinxiang 453007
People's Republic of China
;
