# Supplementary material for: 4,4′-Bipyridine–cyano­acetic acid (1/2)
Source: Acta Crystallogr Sect E Struct Rep Online. 2008 Oct 4;64(Pt 11):o2058. doi: 10.1107/S1600536808031322 (PMC2959634; doi:10.1107/S1600536808031322)
Supplement: Supplementary file 2 [file e-64-o2058-Isup2.hkl]

# 
# h,k,l, Fc-squared, Fo-squared, sigma(Fo-squared) and status flag 
# 
data_I
_shelx_title ' A in P2(1)/n' 
_shelx_refln_list_code          4 
_shelx_F_calc_maximum       99.38 
_exptl_crystal_F_000       340.00 
_reflns_d_resolution_high  0.8257 
 
loop_ 
 _symmetry_equiv_pos_as_xyz 
 'x, y, z' 
 '-x+1/2, y+1/2, -z+1/2' 
 '-x, -y, -z' 
 'x-1/2, -y-1/2, z-1/2' 
 
_cell_length_a     4.8867 
_cell_length_b    21.3826 
_cell_length_c     7.9213 
_cell_angle_alpha  90.000 
_cell_angle_beta  100.664 
_cell_angle_gamma  90.000 
 
_shelx_F_squared_multiplier     1.000 
 
loop_ 
 _refln_index_h 
 _refln_index_k 
 _refln_index_l 
 _refln_F_squared_calc 
 _refln_F_squared_meas 
 _refln_F_squared_sigma 
 _refln_observed_status 
   2   0   0     1687.98     1583.94     23.98 o 
   4   0   0       92.03       97.83      2.16 o 
   1   1   0       44.38       49.34      0.59 o 
   2   1   0      443.16      417.23      3.94 o 
   3   1   0       31.39       38.29      0.68 o 
   4   1   0        2.68        2.74      0.49 o 
   5   1   0       13.53       17.39      1.77 o 
   1   2   0     1708.61     1601.59     31.57 o 
   2   2   0       79.13       88.02      1.72 o 
   3   2   0        9.97       10.70      0.45 o 
   4   2   0       14.93       16.66      1.31 o 
   5   2   0       42.17       48.56      2.23 o 
   1   3   0     1110.91     1030.34     35.03 o 
   2   3   0     2655.48     2693.05     30.36 o 
   3   3   0      194.00      197.47      2.07 o 
   4   3   0       27.89       28.80      1.29 o 
   5   3   0       13.58       17.45      2.33 o 
   0   4   0      186.43      183.98      2.97 o 
   1   4   0       78.65       83.53      4.73 o 
   2   4   0      412.66      396.85      8.48 o 
   3   4   0       32.34       32.92      0.63 o 
   4   4   0        0.06        0.03      0.43 o 
   5   4   0        0.16        0.23      0.68 o 
   1   5   0       40.11       53.84      3.60 o 
   2   5   0       90.54      101.23      2.66 o 
   3   5   0      108.97      106.67      1.80 o 
   4   5   0        0.85        0.06      0.54 o 
   5   5   0       35.30       36.26      1.53 o 
   0   6   0        6.06       15.75      0.52 o 
   1   6   0       24.85       15.03      1.03 o 
   2   6   0       61.82       60.23      1.48 o 
   3   6   0       61.81       59.62      1.26 o 
   4   6   0        5.25        6.14      0.85 o 
   5   6   0        1.98        0.91      0.89 o 
   1   7   0       71.95       72.16      2.84 o 
   2   7   0        2.37        3.55      0.26 o 
   3   7   0       37.79       40.79      1.04 o 
   4   7   0        2.08        3.14      0.44 o 
   5   7   0       14.24       10.74      1.72 o 
   0   8   0      328.70      344.91      9.97 o 
   1   8   0       40.18       37.10      1.66 o 
   2   8   0        0.27        0.23      0.15 o 
   3   8   0       14.52       14.15      0.66 o 
   4   8   0       12.10       11.48      1.29 o 
   5   8   0        0.02        0.43      0.51 o 
   1   9   0       58.39       47.75      1.03 o 
   2   9   0        0.14       -0.09      0.23 o 
   3   9   0        9.50        8.68      1.08 o 
   4   9   0        1.96        2.42      0.72 o 
   5   9   0        0.06        0.44      0.52 o 
   0  10   0      621.81      696.96     10.80 o 
   1  10   0        0.46        1.64      0.13 o 
   2  10   0       36.74       43.55      1.00 o 
   3  10   0       78.35       84.77      6.02 o 
   4  10   0        4.77        3.67      0.51 o 
   5  10   0        1.50        0.73      2.04 o 
   1  11   0        0.34        0.47      0.20 o 
   2  11   0        0.05       -0.23      0.16 o 
   3  11   0       10.59        9.83      1.80 o 
   4  11   0       17.48       14.55      0.79 o 
   5  11   0        0.00       -0.08      0.60 o 
   0  12   0      733.62      797.68      9.12 o 
   1  12   0       24.17       31.21      0.80 o 
   2  12   0        1.36        0.87      0.21 o 
   3  12   0        1.96        1.93      0.34 o 
   4  12   0        0.54        0.71      0.33 o 
   5  12   0        3.29        5.97      1.74 o 
   1  13   0      370.60      373.31     18.17 o 
   2  13   0       61.92       57.73      1.74 o 
   3  13   0        0.01        0.31      0.24 o 
   4  13   0        2.85        1.91      0.62 o 
   5  13   0        0.75        0.15      0.55 o 
   0  14   0       44.56       50.81      1.07 o 
   1  14   0        5.55       10.02      0.66 o 
   2  14   0      149.23      138.89      2.26 o 
   3  14   0        0.09        0.08      0.21 o 
   4  14   0        0.03        0.32      0.33 o 
   1  15   0        1.26        0.71      0.24 o 
   2  15   0      415.03      426.86     19.15 o 
   3  15   0        0.14        0.37      0.25 o 
   4  15   0        0.05        0.48      0.35 o 
   0  16   0      240.75      260.47      3.55 o 
   1  16   0       32.22       29.05      0.91 o 
   2  16   0      254.09      249.79      9.88 o 
   3  16   0        0.38        2.50      0.43 o 
   4  16   0        2.71        4.47      1.08 o 
   1  17   0       36.81       34.35      0.87 o 
   2  17   0       30.28       35.13      0.93 o 
   3  17   0       81.52       97.88      6.15 o 
   4  17   0        0.86        1.25      0.48 o 
   0  18   0        1.75        1.55      0.34 o 
   1  18   0       30.34       27.88      1.22 o 
   2  18   0        7.95        5.97      0.46 o 
   3  18   0        4.27        8.12      2.09 o 
   4  18   0       12.61       17.88      2.28 o 
   1  19   0        4.83        4.74      0.41 o 
   2  19   0       36.86       44.92      1.29 o 
   3  19   0       14.67       17.47      2.60 o 
   0  20   0        2.11        1.78      0.65 o 
   1  20   0        6.89        8.40      0.76 o 
   2  20   0        0.33       -0.04      0.25 o 
   3  20   0        0.50        1.64      0.61 o 
   1  21   0       32.13       35.54      0.98 o 
   2  21   0        0.74        0.58      0.29 o 
   3  21   0        1.35        1.03      0.43 o 
   0  22   0        1.34        1.81      0.70 o 
   1  22   0        8.53       10.19      0.66 o 
   2  22   0        0.00       -0.40      0.26 o 
   3  22   0       21.17       24.64      2.07 o 
   1  23   0        0.01       -0.01      0.40 o 
   2  23   0        8.90       11.74      0.80 o 
   0  24   0        0.02       -0.06      0.59 o 
   1  24   0       10.30       10.63      1.34 o 
   2  24   0        2.60        2.85      0.44 o 
   1  25   0       11.32       10.95      1.32 o 
  -5   0   1       14.72       21.50      2.28 o 
  -3   0   1      668.94      685.76     11.02 o 
  -1   0   1        1.45        0.56      0.14 o 
   1   0   1      144.16      125.40      2.30 o 
   3   0   1       23.70       28.17      0.73 o 
  -5   1   1        0.16       -1.64      1.38 o 
  -4   1   1        0.37        0.35      0.22 o 
  -3   1   1       72.38       78.86      1.17 o 
  -2   1   1      219.21      202.10      3.46 o 
  -1   1   1       54.46       40.52      2.26 o 
   0   1   1      160.15      141.86      1.90 o 
   1   1   1     1512.61     1423.31     52.62 o 
   2   1   1      193.84      193.54      2.28 o 
   3   1   1       91.56       78.57      1.05 o 
   4   1   1       74.87       75.36      1.87 o 
  -5   2   1        2.51        3.64      2.24 o 
  -4   2   1       49.37       51.49      1.52 o 
  -3   2   1       66.73       65.74      2.19 o 
  -2   2   1      790.83      748.56      7.39 o 
  -1   2   1        6.09        2.83      0.21 o 
   0   2   1     1443.49     1366.22     13.45 o 
   1   2   1      592.24      574.61     13.37 o 
   2   2   1      216.58      213.77      2.08 o 
   3   2   1      112.35      104.77      1.72 o 
   4   2   1        4.08        4.23      1.46 o 
  -5   3   1        5.39        5.35      2.55 o 
  -4   3   1        1.28        0.91      0.33 o 
  -3   3   1      111.36      114.97      1.45 o 
  -2   3   1       16.13       14.14      0.45 o 
  -1   3   1     3903.96     3748.48     53.08 o 
   0   3   1     4334.40     4059.74     65.01 o 
   1   3   1       27.72       24.97      0.49 o 
   2   3   1        2.31        2.71      0.42 o 
   3   3   1        0.10        0.38      0.17 o 
   4   3   1      102.35      105.05      2.38 o 
  -5   4   1       16.95       19.56      1.34 o 
  -4   4   1        0.29        1.72      0.35 o 
  -3   4   1       14.47       12.20      0.46 o 
  -2   4   1       34.99       34.26      0.61 o 
  -1   4   1     9875.90     9545.70    175.62 o 
   0   4   1      669.80      673.57      5.29 o 
   1   4   1     1653.93     1623.59     20.94 o 
   2   4   1       28.24       33.85      1.05 o 
   3   4   1       58.41       58.74      0.90 o 
   4   4   1        4.64        5.57      1.75 o 
   5   4   1       64.99       69.68      2.46 o 
  -5   5   1        1.35        2.45      0.65 o 
  -4   5   1        0.18        0.12      0.33 o 
  -3   5   1       29.64       33.20      1.46 o 
  -2   5   1      109.05      102.36      6.80 o 
  -1   5   1     2114.17     2009.62     47.52 o 
   0   5   1       65.24       46.53      0.99 o 
   1   5   1     1216.48     1147.57     34.86 o 
   2   5   1        2.57        2.80      0.34 o 
   3   5   1      168.43      169.15     11.33 o 
   4   5   1        5.24        4.93      0.64 o 
  -5   6   1        0.28       -0.03      0.52 o 
  -4   6   1        8.80        9.24      0.61 o 
  -3   6   1        3.05        2.40      0.34 o 
  -2   6   1      366.64      348.94      4.32 o 
  -1   6   1        8.03       13.35      1.09 o 
   0   6   1      172.79      165.58      1.90 o 
   1   6   1      241.80      268.47      7.88 o 
   2   6   1      796.94      861.93     24.87 o 
   3   6   1       21.22       24.30      0.76 o 
   4   6   1        7.64        8.37      1.97 o 
   5   6   1        2.43        2.24      0.63 o 
  -5   7   1       20.15       20.28      1.39 o 
  -4   7   1        6.27        6.88      0.92 o 
  -3   7   1      126.04      142.72      2.30 o 
  -2   7   1      367.90      319.23      5.84 o 
   0   7   1      112.28      102.16      1.25 o 
   1   7   1     1169.41     1242.27     37.94 o 
   2   7   1       39.96       38.27      1.35 o 
   3   7   1       52.50       52.08      3.26 o 
   4   7   1        0.22        0.13      0.36 o 
   5   7   1        0.10       -0.46      0.54 o 
  -5   8   1        5.81        4.64      0.85 o 
  -4   8   1        1.03        1.49      0.37 o 
  -3   8   1       86.80      104.48      2.77 o 
  -2   8   1       25.42       18.59      0.72 o 
   0   8   1      780.99      740.73      5.24 o 
   1   8   1      676.77      661.54     13.97 o 
   2   8   1      280.35      286.80      8.51 o 
   3   8   1       13.39       12.69      2.16 o 
   4   8   1       40.06       32.65      3.14 o 
   5   8   1        4.25        3.40      2.44 o 
  -5   9   1        2.20        2.70      0.75 o 
  -4   9   1       12.66       12.51      0.90 o 
  -3   9   1        4.59        6.28      0.69 o 
  -2   9   1       87.91       98.20      2.05 o 
  -1   9   1       12.55        8.74      0.39 o 
   0   9   1      734.02      733.81     19.05 o 
   1   9   1       47.17       45.82      1.73 o 
   2   9   1        5.99        7.43      0.35 o 
   3   9   1        1.60        1.90      0.89 o 
   4   9   1       60.40       64.05      1.94 o 
   5   9   1        1.79        1.01      1.31 o 
  -5  10   1        0.52        0.50      0.57 o 
  -4  10   1        3.25        3.38      0.46 o 
  -2  10   1        6.62        6.50      0.38 o 
  -1  10   1        1.02        1.81      0.14 o 
   0  10   1       16.12       11.44      0.31 o 
   1  10   1       22.74       20.90      0.75 o 
   2  10   1      176.50      172.28      5.62 o 
   3  10   1        2.29        2.36      0.55 o 
   4  10   1        0.00       -0.48      0.32 o 
   5  10   1        0.23        0.50      0.87 o 
  -5  11   1        0.76        0.01      0.55 o 
  -4  11   1        0.31        0.40      0.33 o 
  -2  11   1       38.76       36.51      2.42 o 
  -1  11   1      417.78      415.91      6.89 o 
   0  11   1        0.05        0.68      0.14 o 
   1  11   1      155.18      164.57      4.91 o 
   2  11   1        5.39        4.53      0.58 o 
   3  11   1        0.17        0.16      0.30 o 
   4  11   1        7.10        5.90      0.88 o 
   5  11   1        5.02        5.22      1.15 o 
  -5  12   1        5.87        5.52      0.95 o 
  -4  12   1        0.03       -0.08      0.30 o 
  -3  12   1      229.77      262.73     11.53 o 
  -2  12   1        2.39        2.18      0.28 o 
  -1  12   1       44.50       44.31      1.89 o 
   0  12   1       72.78       76.50      0.94 o 
   1  12   1        6.31        8.22      0.45 o 
   2  12   1      125.22      115.14      3.87 o 
   3  12   1        5.10        7.23      1.73 o 
   4  12   1        0.00       -0.26      0.35 o 
   5  12   1        0.47        0.13      0.51 o 
  -5  13   1        0.00        0.09      0.60 o 
  -4  13   1       25.92       25.42      2.88 o 
  -3  13   1       37.49       43.29      2.84 o 
  -2  13   1       52.19       55.08      1.72 o 
  -1  13   1       30.30       36.26      1.57 o 
   0  13   1        0.09        0.17      0.15 o 
   1  13   1        5.22        4.64      0.67 o 
   2  13   1       25.62       22.23      1.15 o 
   3  13   1        4.04        4.43      1.11 o 
   4  13   1        0.00       -0.50      0.39 o 
  -4  14   1        0.21        0.10      0.33 o 
  -3  14   1       22.45       23.12      1.48 o 
  -2  14   1        5.31        5.28      0.72 o 
  -1  14   1      103.09       97.86      2.03 o 
   0  14   1      110.96      117.31      3.12 o 
   1  14   1        5.50        8.87      0.98 o 
   2  14   1      117.37      124.19      5.35 o 
   3  14   1        0.25        0.51      0.27 o 
   4  14   1        1.20        0.52      0.49 o 
  -4  15   1        3.83        3.67      0.95 o 
  -3  15   1        7.73        7.89      0.52 o 
  -2  15   1        2.69        2.92      0.33 o 
  -1  15   1       13.84       15.38      0.89 o 
   0  15   1       69.50       74.89      1.00 o 
   1  15   1        1.05        1.19      0.30 o 
   2  15   1        5.23        4.72      0.49 o 
   3  15   1        6.08        9.76      1.09 o 
   4  15   1        0.10        0.05      0.44 o 
  -4  16   1        4.13        5.75      0.83 o 
  -3  16   1        4.01        5.84      0.59 o 
  -2  16   1       18.21       16.30      0.74 o 
  -1  16   1       92.30       93.15      1.47 o 
   0  16   1       23.98       22.28      0.53 o 
   1  16   1        0.14        0.46      0.21 o 
   2  16   1        0.03       -0.36      0.41 o 
   3  16   1        0.74        1.38      0.41 o 
   4  16   1        6.39        9.50      3.33 o 
  -4  17   1        0.34        0.21      0.41 o 
  -3  17   1        0.73        1.42      0.34 o 
  -2  17   1       50.35       51.23      1.27 o 
  -1  17   1       12.58       10.56      0.52 o 
   0  17   1        0.34        0.29      0.15 o 
   1  17   1       50.60       54.44      1.86 o 
   2  17   1       42.29       43.46      1.57 o 
   3  17   1        0.27        0.70      0.37 o 
   4  17   1        7.12       12.79      2.46 o 
  -4  18   1       10.03       11.95      0.86 o 
  -3  18   1       13.24       16.46      0.74 o 
  -2  18   1      177.43      187.22      6.47 o 
  -1  18   1        0.68        0.75      0.26 o 
   0  18   1        7.93        8.50      0.37 o 
   1  18   1      108.27      107.36      3.47 o 
   2  18   1       28.63       31.69      1.27 o 
   3  18   1        8.66        9.88      1.37 o 
   4  18   1        2.06        2.65      1.45 o 
  -4  19   1        0.69        0.51      0.72 o 
  -3  19   1        7.51       10.76      1.18 o 
  -2  19   1        9.71       10.15      0.58 o 
  -1  19   1        2.96        2.84      0.35 o 
   0  19   1        0.40       -0.31      0.29 o 
   1  19   1      172.19      182.70      4.96 o 
   2  19   1        1.63        4.36      0.76 o 
   3  19   1       43.44       50.78      1.57 o 
  -3  20   1        0.62        0.83      0.35 o 
  -2  20   1        0.62        0.54      0.28 o 
  -1  20   1       28.21       26.94      0.82 o 
   0  20   1        0.68        0.06      0.34 o 
   1  20   1       61.65       61.58      1.27 o 
   2  20   1       13.23       12.57      0.62 o 
   3  20   1        6.16        5.78      1.10 o 
  -3  21   1        0.07        0.31      0.33 o 
  -2  21   1        0.09        0.40      0.29 o 
  -1  21   1        9.87       11.11      0.59 o 
   0  21   1      103.59      106.33      2.27 o 
   1  21   1        6.35        7.52      0.51 o 
   2  21   1        0.00        0.03      0.26 o 
   3  21   1        6.54        6.03      0.70 o 
  -3  22   1        0.22        0.76      0.51 o 
  -2  22   1        0.86        0.61      0.31 o 
  -1  22   1        0.75        0.42      0.29 o 
   0  22   1        1.54        2.18      0.49 o 
   1  22   1        0.00       -0.13      0.25 o 
   2  22   1        1.27        1.00      0.32 o 
  -2  23   1        0.10        0.24      0.29 o 
  -1  23   1        6.29        7.78      0.81 o 
   0  23   1        0.42        0.30      0.41 o 
   1  23   1       23.03       24.22      1.11 o 
   2  23   1        0.30        0.39      0.32 o 
  -2  24   1        0.02        0.14      0.32 o 
  -1  24   1        0.41       -0.34      0.42 o 
   0  24   1        1.73        2.98      1.02 o 
   1  24   1        0.74        0.83      0.44 o 
  -1  25   1        0.98        1.02      1.02 o 
   0  25   1        0.03       -0.21      0.41 o 
   1  25   1        0.00        0.05      0.39 o 
  -4   0   2       32.06       32.34      1.30 o 
  -2   0   2       32.56       29.79      0.93 o 
   0   0   2     1786.48     1872.88     28.19 o 
   2   0   2      400.81      372.74      6.40 o 
   4   0   2      650.80      669.03     11.38 o 
  -5   1   2        0.73        0.59      0.43 o 
  -4   1   2        1.24        2.13      0.35 o 
  -3   1   2       17.59       17.57      1.57 o 
  -2   1   2      109.41      100.09      1.48 o 
  -1   1   2     7034.24     6692.33     71.58 o 
   0   1   2      178.37      177.05      8.16 o 
   1   1   2      340.20      337.67     10.05 o 
   2   1   2      218.30      237.24      6.47 o 
   3   1   2       74.32       68.22      1.38 o 
   4   1   2        7.31        7.33      0.58 o 
  -5   2   2        0.05        0.79      0.46 o 
  -4   2   2       31.12       28.64      0.90 o 
  -3   2   2      393.04      371.69      3.74 o 
  -2   2   2      119.68      103.42      1.51 o 
  -1   2   2     6722.48     5945.27    301.56 o 
   0   2   2      711.04      722.65      5.69 o 
   1   2   2      162.27      174.58      3.20 o 
   2   2   2       20.41       22.87      1.82 o 
   3   2   2      274.40      269.10      5.03 o 
   4   2   2        0.65        0.74      0.51 o 
  -5   3   2        0.72        0.84      0.49 o 
  -4   3   2        0.27        0.06      0.41 o 
  -3   3   2      144.57      134.10      2.25 o 
  -2   3   2        0.26        0.20      0.13 o 
  -1   3   2      298.79      261.80      5.07 o 
   0   3   2     1887.11     1884.20     27.85 o 
   1   3   2      875.85      866.36      9.46 o 
   2   3   2      755.72      765.04     14.36 o 
   3   3   2       22.47       23.45      0.81 o 
   4   3   2       68.34       70.86      2.30 o 
  -5   4   2        0.60        1.40      0.75 o 
  -4   4   2        1.83        1.87      0.36 o 
  -3   4   2       10.49       12.01      0.62 o 
  -2   4   2      146.47      154.65      1.73 o 
  -1   4   2      588.33      587.55      7.16 o 
   0   4   2      556.05      505.49      6.78 o 
   1   4   2     1972.92     2001.97     35.13 o 
   2   4   2       10.72       15.87      0.44 o 
   3   4   2       11.68       11.50      1.48 o 
   4   4   2       13.60       12.91      1.03 o 
   5   4   2        0.66        0.76      0.54 o 
  -5   5   2        0.43        0.68      0.37 o 
  -4   5   2       44.39       46.63      1.34 o 
  -3   5   2        3.98        5.86      0.32 o 
  -2   5   2       74.15       69.59      4.54 o 
  -1   5   2        2.04        1.93      0.16 o 
   0   5   2       48.44       53.72      0.95 o 
   1   5   2     1537.64     1596.48     12.36 o 
   2   5   2        0.16       -0.10      0.12 o 
   3   5   2       15.00       14.03      0.93 o 
   4   5   2        5.89        3.74      0.64 o 
   5   5   2        0.28       -0.36      0.45 o 
  -5   6   2        0.26        0.26      0.33 o 
  -4   6   2        0.92        1.39      0.36 o 
  -3   6   2       10.60        7.33      1.69 o 
  -2   6   2        0.22        0.60      0.26 o 
  -1   6   2        1.13        2.04      0.15 o 
   0   6   2      305.02      300.62      3.75 o 
   1   6   2        7.25        8.69      0.27 o 
   2   6   2      156.05      161.18      3.76 o 
   3   6   2        2.63        2.06      0.49 o 
   4   6   2       16.89       14.32      1.08 o 
   5   6   2        3.51        3.66      0.77 o 
  -5   7   2        3.45        3.39      0.50 o 
  -4   7   2       67.70       73.88      2.57 o 
  -3   7   2       36.26       37.84      1.52 o 
  -2   7   2      549.51      536.54     10.66 o 
  -1   7   2       14.81       16.93      0.36 o 
   0   7   2      383.32      390.81      3.29 o 
   1   7   2       57.35       60.55      1.00 o 
   2   7   2       27.35       21.19      0.50 o 
   3   7   2       11.67       10.79      0.87 o 
   4   7   2        2.57        0.81      0.45 o 
   5   7   2        5.53        4.77      0.85 o 
  -5   8   2        0.05        0.21      0.37 o 
  -4   8   2       28.04       31.80      1.39 o 
  -3   8   2        7.42        6.84      0.51 o 
  -2   8   2      162.74      181.08      3.22 o 
  -1   8   2       46.07       61.12      0.69 o 
   0   8   2       48.67       47.69      0.98 o 
   1   8   2       11.45       12.44      0.33 o 
   2   8   2      157.96      186.97     10.22 o 
   3   8   2       36.91       40.24      1.62 o 
   4   8   2        5.03        4.62      0.75 o 
   5   8   2        4.46        2.74      0.77 o 
  -5   9   2        0.01        0.53      0.37 o 
  -4   9   2       17.59       19.94      0.89 o 
  -3   9   2        1.85        1.33      0.34 o 
  -2   9   2       70.92       76.14      1.76 o 
  -1   9   2      281.53      298.71      2.41 o 
   0   9   2      305.23      307.89      7.65 o 
   1   9   2       25.34       31.89      1.15 o 
   2   9   2        2.56        1.73      0.30 o 
   3   9   2        0.49        2.74      0.62 o 
   4   9   2        4.27        4.54      0.74 o 
   5   9   2        5.37        6.99      0.98 o 
  -5  10   2        0.48        1.23      0.52 o 
  -4  10   2       19.79       18.34      1.23 o 
  -3  10   2       15.48       16.73      0.74 o 
  -2  10   2        2.89        2.37      0.29 o 
  -1  10   2      108.71      122.28      1.31 o 
   0  10   2        0.55        1.52      0.24 o 
   1  10   2       51.76       64.42      2.11 o 
   2  10   2       42.93       41.07      1.79 o 
   3  10   2       16.73       13.71      1.79 o 
   4  10   2        0.94        1.80      0.57 o 
  -5  11   2        1.36        0.65      0.88 o 
  -4  11   2        4.28        4.76      0.56 o 
  -3  11   2        4.37        3.73      0.46 o 
  -2  11   2       80.69       79.21      1.77 o 
  -1  11   2      303.00      336.83      5.04 o 
   0  11   2      520.69      566.02     12.87 o 
   1  11   2        0.04        0.11      0.13 o 
   2  11   2        7.47        6.03      1.04 o 
   3  11   2       11.25        9.91      0.63 o 
   4  11   2        0.82        0.70      0.50 o 
  -5  12   2        0.07        0.09      0.47 o 
  -4  12   2        4.96        6.88      0.64 o 
  -3  12   2        1.89        1.71      0.40 o 
  -2  12   2       45.23       46.79      2.91 o 
  -1  12   2        5.29        3.78      0.53 o 
   0  12   2       27.57       27.05      0.92 o 
   1  12   2       66.05       66.60      2.29 o 
   2  12   2       24.35       24.89      2.75 o 
   3  12   2       36.31       28.31      1.12 o 
   4  12   2       20.08       21.09      1.41 o 
  -5  13   2        1.07        1.00      0.50 o 
  -4  13   2        0.27        0.17      0.40 o 
  -3  13   2      152.85      161.87     11.21 o 
  -2  13   2       18.01       13.00      0.64 o 
  -1  13   2        0.70        0.54      0.16 o 
   0  13   2       70.14       77.86      1.19 o 
   1  13   2       21.82       23.20      0.82 o 
   2  13   2        0.18        0.38      0.32 o 
   3  13   2       48.29       44.29      5.02 o 
   4  13   2        8.47        8.46      0.99 o 
  -4  14   2        2.71        2.07      0.49 o 
  -3  14   2      295.59      320.29      9.87 o 
  -2  14   2       13.75       15.73      0.75 o 
  -1  14   2      131.21      139.05      2.15 o 
   0  14   2        2.29        2.95      0.24 o 
   1  14   2       53.24       49.38      1.54 o 
   2  14   2       13.28       14.33      0.70 o 
   3  14   2        1.10        0.57      0.28 o 
   4  14   2        1.51        1.65      0.64 o 
  -4  15   2        1.29        0.65      0.82 o 
  -3  15   2       73.62       79.75      2.68 o 
  -2  15   2      162.72      158.67      4.93 o 
  -1  15   2        5.06        6.98      0.42 o 
   0  15   2       28.23       29.44      0.61 o 
   1  15   2       17.06       14.53      0.64 o 
   2  15   2      113.35      118.79      7.96 o 
   3  15   2        1.04        0.76      0.50 o 
   4  15   2        2.18        0.91      0.60 o 
  -4  16   2        0.04       -0.47      0.36 o 
  -3  16   2        1.32        2.22      0.56 o 
  -2  16   2       15.12       14.95      1.13 o 
  -1  16   2        0.06        0.28      0.19 o 
   0  16   2        7.07        4.69      0.35 o 
   1  16   2       96.09       97.26      1.53 o 
   3  16   2        0.28        0.23      0.40 o 
   4  16   2        2.29        2.00      0.72 o 
  -4  17   2        0.03        1.26      0.48 o 
  -3  17   2        2.68        3.51      0.51 o 
  -2  17   2        0.54       -0.06      0.23 o 
  -1  17   2      131.03      116.47      1.50 o 
   0  17   2       18.28       21.08      0.78 o 
   1  17   2      254.56      251.51      6.20 o 
   2  17   2       18.52       20.36      2.18 o 
   3  17   2        0.19        1.00      0.43 o 
  -4  18   2       12.70       17.67      2.01 o 
  -3  18   2        0.32        0.53      0.27 o 
  -2  18   2       11.09       11.63      0.60 o 
  -1  18   2        0.71        0.04      0.25 o 
   0  18   2       60.56       58.03      1.16 o 
   1  18   2       11.87       13.72      1.03 o 
   2  18   2       23.64       18.64      3.80 o 
   3  18   2        0.30        0.27      0.30 o 
  -3  19   2        1.84        1.62      0.37 o 
  -2  19   2        5.99        4.38      0.94 o 
  -1  19   2        0.82        1.14      0.31 o 
   0  19   2       11.45        9.95      1.12 o 
   1  19   2       10.94       12.09      0.57 o 
   2  19   2        3.31        4.22      1.27 o 
   3  19   2        0.00       -0.22      0.28 o 
  -3  20   2        0.08        0.01      0.27 o 
  -2  20   2        1.39        1.12      0.32 o 
  -1  20   2        0.05        0.13      0.26 o 
   0  20   2        7.68        7.17      0.65 o 
   1  20   2       38.45       38.74      1.74 o 
   2  20   2       13.30       12.57      0.76 o 
   3  20   2        7.53       11.54      1.81 o 
  -3  21   2        4.41        8.25      0.62 o 
  -2  21   2        4.70        4.68      0.54 o 
  -1  21   2        1.80        1.17      0.39 o 
   0  21   2        6.21        7.37      0.67 o 
   1  21   2       12.51       14.05      1.18 o 
   2  21   2        0.67        0.75      0.67 o 
  -3  22   2        9.24        9.37      0.68 o 
  -2  22   2        0.33        0.54      0.33 o 
  -1  22   2        3.78        4.00      0.60 o 
   0  22   2       21.13       18.04      0.97 o 
   1  22   2       13.33       14.55      0.67 o 
   2  22   2        0.04        0.08      0.27 o 
  -2  23   2        0.71        0.60      0.42 o 
  -1  23   2        6.60        7.15      0.93 o 
   0  23   2        7.45        9.10      0.78 o 
   1  23   2        1.93        1.60      0.45 o 
   2  23   2        2.28        3.33      0.52 o 
  -2  24   2        1.33        1.37      0.33 o 
  -1  24   2        1.41        0.56      0.47 o 
   0  24   2       22.83       20.92      1.07 o 
   1  24   2        0.75        0.85      0.44 o 
  -1  25   2        5.45        4.83      0.70 o 
   0  25   2        1.93        1.41      0.51 o 
  -5   0   3        5.48        5.53      0.69 o 
  -3   0   3       72.38       65.29      1.78 o 
  -1   0   3      187.71      207.26      3.76 o 
   1   0   3      117.93      111.42      2.39 o 
   3   0   3      314.66      326.33      6.21 o 
  -5   1   3        2.42        1.28      0.80 o 
  -4   1   3       43.24       37.27      0.93 o 
  -3   1   3       49.62       47.95      1.06 o 
  -2   1   3        5.76        4.19      0.32 o 
  -1   1   3        0.17        0.38      0.26 o 
   0   1   3        0.43        0.26      0.30 o 
   1   1   3       95.74       95.61      1.55 o 
   2   1   3       71.63       69.18      1.38 o 
   3   1   3       13.26       11.61      0.75 o 
   4   1   3       19.13       19.88      0.88 o 
  -5   2   3        1.01       -0.07      0.40 o 
  -4   2   3       22.15       15.64      0.68 o 
  -3   2   3       19.08       18.99      1.06 o 
  -2   2   3        6.20        7.30      0.40 o 
  -1   2   3        0.00        0.24      0.28 o 
   0   2   3      591.43      599.51     20.62 o 
   1   2   3       22.68       21.46      0.50 o 
   2   2   3      221.03      230.05      5.53 o 
   3   2   3       95.04       98.34      3.14 o 
   4   2   3       79.30       83.22      2.63 o 
  -5   3   3        0.02       -0.02      0.33 o 
  -4   3   3       24.82       24.36      1.30 o 
  -3   3   3       14.54       13.89      0.49 o 
  -2   3   3      114.44      109.91      1.41 o 
  -1   3   3       11.38        8.78      0.34 o 
   0   3   3       22.88       26.49      0.92 o 
   1   3   3      201.97      217.95      2.53 o 
   2   3   3       12.43       18.26      0.68 o 
   3   3   3       42.66       41.00      1.13 o 
   4   3   3       54.97       56.54      2.13 o 
  -5   4   3       15.46       13.03      2.38 o 
  -4   4   3       12.28       12.81      0.53 o 
  -3   4   3       22.38       24.17      0.61 o 
  -2   4   3      357.23      338.65      3.44 o 
  -1   4   3        6.44        7.47      0.32 o 
   0   4   3      121.22      112.72      2.01 o 
   1   4   3        0.33        1.59      0.14 o 
   2   4   3       62.22       80.75      1.42 o 
   3   4   3      182.09      182.60      8.99 o 
   4   4   3       27.13       29.80      1.58 o 
   5   4   3        2.34        1.05      0.62 o 
  -5   5   3        0.09        0.15      0.20 o 
  -4   5   3        2.18        1.74      0.29 o 
  -3   5   3       14.08       16.11      0.51 o 
  -2   5   3     2029.91     2047.03     22.01 o 
  -1   5   3      267.17      266.76      5.22 o 
   0   5   3        8.38        8.81      0.28 o 
   1   5   3      150.44      169.93      1.61 o 
   2   5   3       86.23       80.77      1.81 o 
   3   5   3       87.27       88.71      1.75 o 
   4   5   3        0.12       -0.16      0.38 o 
   5   5   3        1.37        0.77      0.59 o 
  -5   6   3        0.31        0.18      0.32 o 
  -4   6   3       13.89       12.52      0.71 o 
  -3   6   3        2.13        2.96      0.60 o 
  -2   6   3      343.40      315.68      3.28 o 
  -1   6   3        3.45        4.30      0.24 o 
   0   6   3      116.69      104.67      1.13 o 
   1   6   3      190.62      192.96      2.29 o 
   2   6   3      165.83      176.05      2.28 o 
   3   6   3       48.48       44.47      1.76 o 
   4   6   3        3.90        4.64      0.77 o 
   5   6   3        5.71        5.30      0.91 o 
  -5   7   3        1.38        1.33      0.43 o 
  -4   7   3        0.99        2.11      0.41 o 
  -3   7   3        0.21        0.02      0.23 o 
  -2   7   3      518.90      496.46      4.85 o 
  -1   7   3     1109.08     1102.96     33.94 o 
   0   7   3       32.18       26.92      0.67 o 
   1   7   3      751.33      815.36      6.58 o 
   2   7   3       77.48       81.91      1.47 o 
   3   7   3       24.73       19.73      1.19 o 
   4   7   3        0.09        0.26      0.46 o 
  -5   8   3        3.47        2.28      0.49 o 
  -4   8   3        9.24       12.33      0.73 o 
  -3   8   3       34.53       41.90      1.36 o 
  -2   8   3      147.41      152.59      1.83 o 
  -1   8   3       96.27      105.10      3.00 o 
   0   8   3      523.59      560.93      4.67 o 
   1   8   3      244.48      257.23      2.71 o 
   2   8   3        4.77        5.21      0.55 o 
   3   8   3       62.39       58.42      2.08 o 
   4   8   3        3.66        3.47      0.73 o 
  -5   9   3        0.37       -0.30      0.34 o 
  -4   9   3       29.49       30.16      1.10 o 
  -3   9   3       39.18       39.40      1.13 o 
  -2   9   3      152.07      149.31      2.21 o 
  -1   9   3      143.28      131.80      2.52 o 
   0   9   3      751.97      760.00      6.21 o 
   1   9   3       19.91       22.89      0.55 o 
   2   9   3        9.13        9.72      0.79 o 
   3   9   3        0.32       -0.02      0.36 o 
   4   9   3        1.87        0.25      0.47 o 
  -5  10   3        1.93        2.25      0.50 o 
  -4  10   3      160.10      195.83      6.05 o 
  -3  10   3        2.28        1.95      0.43 o 
  -2  10   3      139.30      148.76      5.21 o 
  -1  10   3        6.29        5.14      0.27 o 
   0  10   3      145.01      113.91      2.35 o 
   1  10   3       50.29       47.57      1.68 o 
   2  10   3        1.39        2.01      0.33 o 
   3  10   3       29.49       20.84      1.27 o 
   4  10   3        0.00        0.42      0.48 o 
  -5  11   3        0.00        0.01      0.39 o 
  -4  11   3       81.48       85.11      1.97 o 
  -3  11   3      112.36      114.27      2.96 o 
  -2  11   3        1.47        1.87      0.29 o 
  -1  11   3       55.68       47.18      0.76 o 
   0  11   3        6.19        5.37      0.29 o 
   1  11   3       19.05       14.60      0.44 o 
   2  11   3       14.36       15.57      1.16 o 
   3  11   3       24.20       21.29      1.32 o 
   4  11   3        0.18       -0.52      0.35 o 
  -5  12   3        0.64        0.64      0.68 o 
  -4  12   3        1.72        1.48      0.47 o 
  -3  12   3        4.07        6.57      0.81 o 
  -2  12   3       17.83       17.83      0.63 o 
  -1  12   3      110.34      108.89      1.31 o 
   0  12   3       45.21       46.74      1.02 o 
   1  12   3      365.73      383.52     13.59 o 
   2  12   3        8.41        9.59      1.18 o 
   3  12   3        1.95        0.58      0.46 o 
   4  12   3        7.04        3.93      0.82 o 
  -5  13   3        0.12        0.20      0.45 o 
  -4  13   3        4.65        3.38      0.56 o 
  -3  13   3        0.62       -0.35      0.45 o 
  -2  13   3        3.92        2.87      0.35 o 
  -1  13   3       13.42       16.51      0.47 o 
   0  13   3       44.54       44.04      1.66 o 
   1  13   3       24.17       22.96      0.99 o 
   2  13   3        0.13        0.22      0.26 o 
   3  13   3        0.03       -0.01      0.38 o 
   4  13   3        0.03       -0.14      0.40 o 
  -4  14   3        0.18       -0.42      0.40 o 
  -3  14   3        0.06       -0.33      0.22 o 
  -2  14   3       10.83       12.12      0.59 o 
  -1  14   3       42.82       34.21      1.05 o 
   0  14   3        2.34        0.73      0.22 o 
   1  14   3        4.49        4.65      0.37 o 
   2  14   3        1.89        3.16      0.41 o 
   3  14   3        0.74        1.68      0.55 o 
   4  14   3        9.13        6.36      0.97 o 
  -4  15   3        3.27        5.05      0.71 o 
  -3  15   3        6.66        5.66      0.49 o 
  -2  15   3       58.02       60.33      2.02 o 
  -1  15   3        3.40        1.11      0.27 o 
   0  15   3       12.59       12.01      0.43 o 
   1  15   3       73.29       71.52      2.79 o 
   2  15   3       33.71       39.71      2.58 o 
   3  15   3        1.07        1.35      0.58 o 
   4  15   3        7.85        7.07      1.02 o 
  -4  16   3        1.54        0.89      0.47 o 
  -3  16   3       15.27       13.80      0.70 o 
  -2  16   3        0.72        0.55      0.26 o 
  -1  16   3        1.94        1.50      0.30 o 
   0  16   3        3.31        3.65      0.55 o 
   1  16   3       19.95       16.64      0.80 o 
   2  16   3       10.45        9.42      0.76 o 
   3  16   3        3.23        3.27      0.71 o 
  -4  17   3        0.53        0.68      0.52 o 
  -3  17   3        4.18        3.69      0.38 o 
  -2  17   3        4.16        4.76      0.44 o 
  -1  17   3        1.88        1.20      0.29 o 
   0  17   3        0.35        0.45      0.21 o 
   1  17   3       17.13       18.59      1.48 o 
   2  17   3       20.99       21.14      2.95 o 
   3  17   3        4.21        5.51      0.84 o 
  -4  18   3        7.37       11.03      1.95 o 
  -3  18   3        1.65        1.48      0.30 o 
  -2  18   3        0.52        1.06      0.33 o 
  -1  18   3        0.09        0.46      0.27 o 
   0  18   3       73.13       69.97      1.41 o 
   1  18   3        0.19       -0.08      0.22 o 
   2  18   3       79.12       79.10      5.65 o 
   3  18   3        4.83        5.35      0.87 o 
  -3  19   3        5.88        4.17      0.41 o 
  -2  19   3        4.05        3.80      0.44 o 
  -1  19   3       27.87       24.15      0.88 o 
   0  19   3        9.93       14.59      0.81 o 
   1  19   3        0.07        0.15      0.33 o 
   2  19   3       13.72       12.58      0.78 o 
   3  19   3        0.11        1.08      0.53 o 
  -3  20   3        1.03        0.85      0.35 o 
  -2  20   3        3.20        3.05      0.67 o 
  -1  20   3       14.18       14.62      0.67 o 
   0  20   3       43.72       43.97      1.37 o 
   1  20   3        0.42        0.27      0.25 o 
   2  20   3        3.68        3.25      0.50 o 
  -3  21   3        0.78        0.93      0.46 o 
  -2  21   3        4.04        3.29      0.46 o 
  -1  21   3        3.67        3.12      0.45 o 
   0  21   3       99.99       92.25      2.10 o 
   1  21   3        9.31        9.22      1.27 o 
   2  21   3        0.00        0.40      0.33 o 
  -2  22   3        4.78        4.28      0.54 o 
  -1  22   3       26.23       25.62      1.14 o 
   0  22   3        1.75        2.18      0.49 o 
   1  22   3        2.09        2.47      0.46 o 
   2  22   3        0.35       -0.07      0.33 o 
  -2  23   3        0.05       -0.29      0.33 o 
  -1  23   3        2.37        2.11      0.54 o 
   0  23   3        1.40        0.18      0.37 o 
   1  23   3        0.55       -0.52      0.48 o 
  -1  24   3        0.68        0.70      0.50 o 
   0  24   3        8.46        8.54      0.78 o 
  -4   0   4       25.56       28.23      1.30 o 
  -2   0   4        5.23        5.16      0.56 o 
   0   0   4      253.98      319.55      5.70 o 
   2   0   4        2.09        2.27      0.51 o 
   4   0   4        0.00       -0.41      0.46 o 
  -5   1   4        8.69        6.91      0.77 o 
  -4   1   4       10.67       13.10      0.98 o 
  -3   1   4        2.23        2.21      0.34 o 
  -2   1   4      140.12      139.09      5.52 o 
  -1   1   4        0.98        1.32      0.24 o 
   0   1   4      251.41      240.19      3.18 o 
   1   1   4      100.68      105.71      2.62 o 
   2   1   4      244.47      238.53      3.38 o 
   3   1   4      362.13      407.49     21.38 o 
   4   1   4        8.65        8.86      0.99 o 
  -5   2   4        0.41        0.17      0.40 o 
  -4   2   4        0.31        0.35      0.24 o 
  -3   2   4        8.51       11.31      0.85 o 
  -2   2   4      293.06      303.36      9.13 o 
  -1   2   4        1.34        2.01      0.32 o 
   0   2   4      648.31      728.59     22.13 o 
   1   2   4      341.65      333.84      4.26 o 
   2   2   4        0.92        1.76      0.35 o 
   3   2   4       90.71      107.96      2.13 o 
   4   2   4       13.38       13.26      1.17 o 
  -5   3   4        0.07       -0.11      0.24 o 
  -4   3   4       11.07       11.21      0.63 o 
  -3   3   4       47.36       57.91      1.05 o 
  -2   3   4       36.00       40.80      3.51 o 
  -1   3   4       12.14       12.76      0.54 o 
   0   3   4      251.98      276.18      8.17 o 
   1   3   4      135.75      152.67      2.32 o 
   2   3   4      182.11      192.47      3.59 o 
   3   3   4        9.40       11.78      0.72 o 
   4   3   4        5.15        3.99      0.76 o 
  -5   4   4        1.46        1.35      0.72 o 
  -4   4   4        9.86        8.26      0.57 o 
  -3   4   4       15.90       15.74      0.56 o 
  -2   4   4      391.80      403.13     13.54 o 
  -1   4   4       80.40       74.13      1.12 o 
   0   4   4        0.60        1.07      0.23 o 
   1   4   4       10.17       12.17      0.41 o 
   2   4   4      191.43      183.52      2.80 o 
   3   4   4      122.44      123.47      4.36 o 
   4   4   4        0.11        0.47      0.49 o 
  -5   5   4       20.46       18.20      1.97 o 
  -4   5   4        4.56        2.97      0.42 o 
  -3   5   4       10.47       13.34      0.52 o 
  -2   5   4        9.49       16.15      0.55 o 
  -1   5   4      259.68      251.93      3.98 o 
   0   5   4       81.63       88.01      1.64 o 
   1   5   4        0.11       -0.07      0.15 o 
   2   5   4       11.42       13.78      0.73 o 
   3   5   4       27.03       26.69      1.37 o 
   4   5   4        0.86        1.21      0.57 o 
  -5   6   4       12.29       13.30      1.36 o 
  -4   6   4        3.28        3.19      0.61 o 
  -3   6   4       46.58       42.91      1.17 o 
  -2   6   4       11.24       10.46      0.65 o 
  -1   6   4       48.39       54.98      0.94 o 
   0   6   4      136.79      140.24      4.25 o 
   1   6   4        0.35        0.53      0.18 o 
   2   6   4        3.99        6.07      1.06 o 
   3   6   4        0.95        0.99      0.51 o 
   4   6   4        0.66        0.91      0.56 o 
  -5   7   4       25.52       21.71      2.32 o 
  -4   7   4        8.84       11.74      0.69 o 
  -3   7   4        0.30        0.35      0.27 o 
  -2   7   4        0.06        0.28      0.20 o 
  -1   7   4        9.57        8.40      0.39 o 
   0   7   4      218.99      210.70      4.08 o 
   1   7   4      144.79      148.82      1.85 o 
   2   7   4       25.04       28.09      0.92 o 
   3   7   4        0.46        0.19      0.42 o 
   4   7   4        0.06       -0.49      0.43 o 
  -5   8   4        1.89        1.13      0.35 o 
  -4   8   4       17.20       15.82      0.78 o 
  -3   8   4       76.31       64.29      4.54 o 
  -2   8   4      124.99      131.73      2.38 o 
  -1   8   4      112.09      104.50      2.34 o 
   0   8   4       11.13       11.60      0.58 o 
   1   8   4       37.15       31.23      0.71 o 
   2   8   4       48.47       46.40      1.40 o 
   3   8   4        0.27        0.49      0.48 o 
   4   8   4        0.59        1.22      0.62 o 
  -5   9   4        2.24        1.71      0.58 o 
  -4   9   4        0.02       -0.54      0.36 o 
  -3   9   4       85.96       76.53      1.91 o 
  -2   9   4       30.96       27.50      0.79 o 
  -1   9   4        0.00        0.13      0.16 o 
   0   9   4        2.30        2.27      0.21 o 
   1   9   4        0.61        0.35      0.20 o 
   2   9   4        0.17       -0.31      0.21 o 
   3   9   4       13.72       12.38      1.08 o 
   4   9   4        6.85        6.31      0.96 o 
  -5  10   4        0.81        0.60      0.29 o 
  -4  10   4        1.33        0.92      0.36 o 
  -3  10   4       47.32       44.06      1.27 o 
  -2  10   4        0.09       -0.11      0.25 o 
  -1  10   4        0.85        0.65      0.18 o 
   0  10   4       11.92       11.95      0.41 o 
   1  10   4        3.93        5.35      0.36 o 
   2  10   4        3.52        3.67      0.63 o 
   3  10   4        6.06        3.76      0.73 o 
   4  10   4        8.82        8.92      1.11 o 
  -5  11   4        1.96        2.39      0.68 o 
  -4  11   4       33.17       28.09      2.84 o 
  -3  11   4       65.94       65.10      1.60 o 
  -2  11   4        0.19        0.19      0.24 o 
  -1  11   4       26.86       28.81      0.63 o 
   0  11   4      194.87      208.99      2.15 o 
   1  11   4        9.19        8.39      0.43 o 
   2  11   4        1.22        1.42      0.46 o 
   3  11   4       46.91       43.24      1.94 o 
   4  11   4       15.63       14.64      1.36 o 
  -5  12   4        0.03        0.67      0.61 o 
  -4  12   4       29.33       26.89      2.70 o 
  -3  12   4       38.76       39.23      1.25 o 
  -2  12   4        0.02        0.05      0.23 o 
  -1  12   4       65.81       68.20      1.02 o 
   0  12   4       16.91       15.59      0.49 o 
   1  12   4        4.97        4.70      0.37 o 
   2  12   4       63.08       61.76      2.22 o 
   3  12   4        4.09        3.83      0.78 o 
   4  12   4        0.57        0.11      0.55 o 
  -4  13   4       13.93       12.70      1.91 o 
  -3  13   4        7.58        7.26      1.18 o 
  -2  13   4        0.56        0.02      0.25 o 
  -1  13   4       81.58       85.77      1.50 o 
   0  13   4       62.16       57.48      0.93 o 
   1  13   4       87.67       88.63      3.42 o 
   2  13   4        5.87        3.20      0.44 o 
   3  13   4        0.03       -0.12      0.35 o 
  -4  14   4        7.98        7.26      1.22 o 
  -3  14   4       11.92       11.00      0.77 o 
  -2  14   4        1.91        0.80      0.31 o 
  -1  14   4       63.46       53.73      1.43 o 
   0  14   4       10.36       11.19      0.44 o 
   1  14   4      297.20      286.62     10.95 o 
   2  14   4       18.28       14.62      1.33 o 
   3  14   4        1.38        0.89      0.50 o 
  -4  15   4        6.29        5.20      0.59 o 
  -3  15   4        3.38        4.78      0.68 o 
  -2  15   4       48.38       47.69      1.86 o 
  -1  15   4       23.96       21.79      0.72 o 
   0  15   4        1.50        1.89      0.27 o 
   1  15   4      140.41      138.53      5.30 o 
   2  15   4       32.56       34.85      3.94 o 
   3  15   4        2.71        1.41      0.59 o 
  -4  16   4        1.58        1.39      0.44 o 
  -3  16   4        2.21        1.52      0.46 o 
  -2  16   4        5.96        6.11      0.50 o 
  -1  16   4       18.14       16.67      0.65 o 
   0  16   4        9.98       10.10      0.48 o 
   1  16   4       16.39       18.77      0.83 o 
   2  16   4        0.62        0.09      0.48 o 
   3  16   4        1.03        0.23      0.41 o 
  -4  17   4        0.01       -0.35      0.35 o 
  -3  17   4        0.69        0.46      0.37 o 
  -2  17   4       10.65        8.52      0.58 o 
  -1  17   4       31.65       30.26      0.88 o 
   0  17   4        4.17        2.71      0.30 o 
   1  17   4        3.00        2.87      0.44 o 
   2  17   4        3.58        2.22      0.43 o 
   3  17   4        9.41        8.51      1.04 o 
  -3  18   4        0.24       -0.25      0.38 o 
  -2  18   4       27.88       28.04      0.92 o 
  -1  18   4        7.03        5.97      0.47 o 
   0  18   4      107.95      109.88      1.76 o 
   1  18   4        0.18       -0.12      0.24 o 
   2  18   4        1.19        1.01      0.38 o 
  -3  19   4        7.24        6.30      0.58 o 
  -2  19   4        2.29        1.27      0.37 o 
  -1  19   4       13.67       11.51      0.62 o 
   0  19   4       15.65       15.55      1.55 o 
   1  19   4        0.03        0.07      0.27 o 
   2  19   4        0.77        1.30      0.40 o 
  -3  20   4        0.09        0.09      0.34 o 
  -2  20   4        3.70        4.12      0.50 o 
  -1  20   4        0.05       -0.18      0.26 o 
   0  20   4        2.32        1.97      0.46 o 
   1  20   4        0.43        0.51      0.32 o 
   2  20   4        1.70        1.21      0.42 o 
  -2  21   4        4.19        4.34      0.51 o 
  -1  21   4        1.60        0.67      0.33 o 
   0  21   4        3.20        2.71      0.50 o 
   1  21   4        2.30        3.14      0.47 o 
  -2  22   4        0.28        0.42      0.37 o 
  -1  22   4        3.27        4.60      0.61 o 
   0  22   4        3.70        4.82      0.63 o 
   1  22   4        1.52        0.74      0.57 o 
  -1  23   4       14.69       13.43      1.25 o 
   0  23   4        0.15        0.05      0.38 o 
  -5   0   5        0.03        0.07      0.34 o 
  -3   0   5       39.04       37.77      1.54 o 
  -1   0   5       21.63       15.75      0.94 o 
   1   0   5       20.89       20.34      1.08 o 
   3   0   5       13.14       11.57      1.09 o 
  -5   1   5        1.59        0.84      0.44 o 
  -4   1   5        4.42        4.85      0.52 o 
  -3   1   5        0.38        0.22      0.27 o 
  -2   1   5        0.14        0.04      0.23 o 
  -1   1   5      101.17      105.67      3.52 o 
   0   1   5       81.18       82.75      2.93 o 
   1   1   5      111.08      115.12      8.87 o 
   2   1   5       78.64       76.63      1.66 o 
   3   1   5       38.08       43.61      1.86 o 
   4   1   5        1.66        1.72      0.71 o 
  -5   2   5        5.21        4.07      0.65 o 
  -4   2   5        7.32        7.63      1.04 o 
  -3   2   5        0.55        1.16      0.32 o 
  -2   2   5       15.91       21.46      0.78 o 
  -1   2   5       33.27       36.42      1.02 o 
   0   2   5       30.57       26.83      2.17 o 
   1   2   5       18.78       15.95      1.21 o 
   2   2   5       11.82       10.27      0.63 o 
   3   2   5        1.91        2.61      0.51 o 
   4   2   5        0.51        1.54      0.69 o 
  -5   3   5        0.05       -0.20      0.36 o 
  -4   3   5        3.46        2.21      0.41 o 
  -3   3   5        4.82        2.71      0.33 o 
  -2   3   5        8.26        7.10      0.69 o 
  -1   3   5      110.78      116.45      1.99 o 
   0   3   5       62.17       78.85      1.61 o 
   1   3   5      138.00      134.50      6.27 o 
   2   3   5       30.43       29.21      1.00 o 
   3   3   5       34.31       36.82      1.25 o 
   4   3   5        2.01        2.61      0.74 o 
  -5   4   5        9.55        7.14      0.59 o 
  -4   4   5        0.07        0.29      0.28 o 
  -3   4   5       43.82       45.13      1.28 o 
  -2   4   5       21.92       25.29      1.34 o 
  -1   4   5       63.65       65.86      3.17 o 
   0   4   5       72.37       84.83      2.97 o 
   1   4   5        0.00        0.03      0.24 o 
   2   4   5      149.81      149.12      5.93 o 
   3   4   5        4.59        6.97      0.85 o 
   4   4   5        0.00       -0.25      0.48 o 
  -5   5   5        0.00        0.04      0.28 o 
  -4   5   5        3.10        2.34      0.56 o 
  -3   5   5        0.83        0.89      0.42 o 
  -2   5   5        5.62        5.22      0.56 o 
  -1   5   5       14.26       15.41      0.54 o 
   0   5   5        5.92        7.86      0.39 o 
   1   5   5       24.63       25.11      0.86 o 
   2   5   5      225.18      229.38      3.47 o 
   3   5   5       13.74       12.77      0.77 o 
   4   5   5        0.00        0.16      0.53 o 
  -5   6   5        0.70        1.32      0.38 o 
  -4   6   5        0.29        0.86      0.36 o 
  -3   6   5      162.76      170.49      5.70 o 
  -2   6   5       28.77       32.39      1.68 o 
  -1   6   5        0.29        0.80      0.23 o 
   0   6   5       46.80       49.46      1.59 o 
   1   6   5       47.38       42.90      1.26 o 
   2   6   5       28.26       34.71      1.49 o 
   3   6   5        5.23        4.49      0.83 o 
   4   6   5        0.60        0.00      0.54 o 
  -5   7   5       12.19       12.61      0.78 o 
  -4   7   5       19.18       21.97      1.21 o 
  -3   7   5      108.18      109.96      2.19 o 
  -2   7   5       35.38       36.86      1.01 o 
  -1   7   5       13.75       16.50      0.57 o 
   0   7   5       27.24       30.17      0.97 o 
   1   7   5       73.77       80.99      2.67 o 
   2   7   5       72.81       64.09      3.13 o 
   3   7   5       15.32       11.03      1.09 o 
   4   7   5        1.04        1.77      0.66 o 
  -5   8   5       11.51       10.46      0.74 o 
  -4   8   5        3.07        3.42      0.50 o 
  -3   8   5       21.43       19.70      1.30 o 
  -2   8   5       68.25       67.63      1.49 o 
  -1   8   5       50.32       48.44      1.18 o 
   0   8   5        2.29        2.46      0.24 o 
   1   8   5       61.97       65.42      1.15 o 
   2   8   5      111.51       93.57      3.98 o 
   3   8   5        3.76        4.78      0.81 o 
   4   8   5        7.56        8.37      1.11 o 
  -5   9   5       17.84       15.74      1.23 o 
  -4   9   5        0.45        0.45      0.35 o 
  -3   9   5        0.14       -0.51      0.34 o 
  -2   9   5       25.78       24.76      0.74 o 
  -1   9   5       71.56       67.04      1.34 o 
   0   9   5       14.82       13.14      0.46 o 
   1   9   5       13.52       17.42      0.61 o 
   2   9   5       29.13       29.87      1.03 o 
   3   9   5        0.58        0.40      0.47 o 
  -4  10   5       10.65        8.68      0.71 o 
  -3  10   5       17.32       20.09      3.10 o 
  -2  10   5        9.34        8.94      0.71 o 
  -1  10   5       51.57       46.84      0.84 o 
   0  10   5      376.90      361.10      6.59 o 
   1  10   5       15.79       15.27      0.57 o 
   2  10   5       17.28       15.10      1.13 o 
   3  10   5        3.40        5.43      0.89 o 
  -4  11   5        0.10        0.47      0.35 o 
  -3  11   5       23.00       20.20      0.95 o 
  -2  11   5       33.92       32.77      1.09 o 
  -1  11   5       25.41       19.13      0.55 o 
   0  11   5      346.64      356.72      3.38 o 
   1  11   5       15.17       17.86      1.63 o 
   2  11   5        6.79        5.45      0.79 o 
   3  11   5        2.41        3.30      0.77 o 
  -4  12   5        4.75        2.60      0.73 o 
  -3  12   5        0.09        0.37      0.58 o 
  -2  12   5       16.94       16.66      0.84 o 
  -1  12   5       22.17       19.63      0.57 o 
   0  12   5        0.33        0.38      0.23 o 
   1  12   5       10.23       10.62      0.54 o 
   2  12   5        5.12        4.53      0.74 o 
   3  12   5       11.43        9.29      1.10 o 
  -4  13   5        4.14        2.00      0.46 o 
  -3  13   5        3.80        6.10      0.64 o 
  -2  13   5       16.07       15.12      0.79 o 
  -1  13   5       57.26       57.12      1.22 o 
   0  13   5       14.54       13.36      0.49 o 
   1  13   5       32.16       31.98      1.48 o 
   2  13   5        0.40        1.36      0.51 o 
   3  13   5        7.89        6.95      0.94 o 
  -4  14   5        8.68        7.43      0.70 o 
  -3  14   5        0.83        1.15      0.45 o 
  -2  14   5       17.68       17.06      0.71 o 
  -1  14   5       66.52       62.23      3.31 o 
   0  14   5       11.40        9.52      0.44 o 
   1  14   5        3.48        4.76      0.52 o 
   2  14   5        2.96        2.32      0.63 o 
   3  14   5        1.24        0.93      0.51 o 
  -4  15   5        0.51        0.50      0.38 o 
  -3  15   5        0.03        0.17      0.39 o 
  -2  15   5        2.69        3.03      0.40 o 
  -1  15   5        4.43        4.85      0.76 o 
   0  15   5        1.44        1.88      0.27 o 
   1  15   5       10.52       12.92      0.73 o 
   2  15   5        8.79        9.35      1.01 o 
   3  15   5        2.08        2.08      0.66 o 
  -3  16   5        9.91       10.13      0.80 o 
  -2  16   5        3.79        4.05      0.46 o 
  -1  16   5        2.50        2.50      0.44 o 
   0  16   5        3.36        4.67      0.36 o 
   1  16   5        2.41        2.40      1.32 o 
   2  16   5        0.08        0.27      0.40 o 
  -3  17   5        1.11        1.27      0.47 o 
  -2  17   5        9.24        6.38      0.54 o 
  -1  17   5       11.52       10.23      0.60 o 
   0  17   5        0.57        1.01      0.28 o 
   1  17   5       40.20       39.27      3.27 o 
   2  17   5        0.95        0.86      0.49 o 
  -3  18   5        0.86        0.85      0.60 o 
  -2  18   5        0.03       -0.09      0.30 o 
  -1  18   5        3.18        2.55      0.41 o 
   0  18   5        4.14        7.43      0.92 o 
   1  18   5        0.11        0.03      0.29 o 
   2  18   5        0.71        0.31      0.43 o 
  -3  19   5        0.44        0.50      0.47 o 
  -2  19   5        2.90        2.54      0.44 o 
  -1  19   5        2.93        3.07      0.43 o 
   0  19   5        0.31        0.19      0.50 o 
   1  19   5        5.30        4.50      0.54 o 
  -2  20   5       11.48       10.75      1.18 o 
  -1  20   5       10.93       10.25      0.65 o 
   0  20   5        0.19        0.65      0.52 o 
   1  20   5        3.90        4.35      0.59 o 
  -2  21   5        1.85        1.52      0.43 o 
  -1  21   5        1.80        2.58      0.69 o 
   0  21   5        2.29        4.08      0.82 o 
  -1  22   5       18.57       18.78      1.70 o 
  -4   0   6        9.87        8.55      0.88 o 
  -2   0   6        0.16       -0.07      0.31 o 
   0   0   6        0.22        0.05      0.40 o 
   2   0   6       14.98       12.23      1.03 o 
  -5   1   6        3.87        3.34      0.61 o 
  -4   1   6        4.87        6.14      0.56 o 
  -3   1   6        0.08        0.32      0.27 o 
  -2   1   6        0.47        0.95      0.30 o 
  -1   1   6      150.95      170.38      2.75 o 
   0   1   6       56.04       55.79      1.37 o 
   1   1   6        7.44        7.13      0.54 o 
   2   1   6       46.40       45.73      1.84 o 
   3   1   6        0.34        0.43      0.35 o 
  -5   2   6        0.11        0.15      0.37 o 
  -4   2   6        3.63        2.35      0.41 o 
  -3   2   6        5.96        5.73      0.52 o 
  -2   2   6        1.97        4.24      0.44 o 
  -1   2   6        3.83        3.38      0.42 o 
   0   2   6        6.34        6.41      0.51 o 
   1   2   6        0.72        1.48      0.77 o 
   2   2   6       88.15       90.84      3.01 o 
   3   2   6        0.54        0.89      0.40 o 
  -5   3   6        2.33        1.45      0.55 o 
  -4   3   6        1.60        1.78      0.38 o 
  -3   3   6       62.39       71.21      1.34 o 
  -2   3   6        3.74        3.46      0.68 o 
  -1   3   6        1.66        1.85      0.37 o 
   0   3   6       51.27       47.71      1.72 o 
   1   3   6      154.95      134.29      2.38 o 
   2   3   6       25.34       26.21      1.48 o 
   3   3   6        0.03        0.11      0.34 o 
  -5   4   6        0.02       -0.39      0.31 o 
  -4   4   6        0.82        0.85      0.48 o 
  -3   4   6        1.55        3.89      0.41 o 
  -2   4   6        1.60        1.31      0.30 o 
  -1   4   6       10.28       10.38      0.65 o 
   0   4   6        0.55        0.37      0.40 o 
   1   4   6        9.18       11.95      0.70 o 
   2   4   6       17.84       16.98      0.84 o 
   3   4   6        0.27        0.39      0.37 o 
  -5   5   6        0.03       -0.26      0.31 o 
  -4   5   6        0.62       -0.42      0.28 o 
  -3   5   6        7.28        9.57      0.56 o 
  -2   5   6        5.65        8.02      0.48 o 
  -1   5   6       47.54       47.83      1.01 o 
   0   5   6        6.55        8.40      0.59 o 
   1   5   6       14.58       14.40      1.00 o 
   2   5   6       14.22       15.14      0.82 o 
   3   5   6       12.16       12.36      0.83 o 
  -5   6   6        4.85        4.24      0.54 o 
  -4   6   6        2.75        3.70      0.69 o 
  -3   6   6        1.79        1.82      0.44 o 
  -2   6   6        4.06        3.05      0.36 o 
  -1   6   6       76.41       79.79      1.38 o 
   0   6   6       33.38       35.61      4.67 o 
   1   6   6       35.65       37.67      1.16 o 
   2   6   6       73.65       81.94      1.87 o 
   3   6   6        1.68        0.87      0.60 o 
  -4   7   6        8.03        8.32      0.70 o 
  -3   7   6       12.21       11.73      0.77 o 
  -2   7   6       21.13       21.89      0.91 o 
  -1   7   6       58.96       66.42      1.24 o 
   0   7   6        0.09        0.04      0.26 o 
   1   7   6       10.04       11.86      0.75 o 
   2   7   6       21.32       19.72      0.92 o 
   3   7   6        2.81        2.83      0.73 o 
  -4   8   6        0.14        0.18      0.35 o 
  -3   8   6        1.11        1.58      0.51 o 
  -2   8   6        4.67        3.55      0.38 o 
  -1   8   6       11.87       13.09      0.56 o 
   0   8   6        0.28        0.42      0.29 o 
   1   8   6       17.75       15.72      1.12 o 
   2   8   6       25.29       22.86      1.71 o 
   3   8   6        4.65        5.37      0.92 o 
  -4   9   6        4.50        4.76      0.63 o 
  -3   9   6        1.34        2.10      0.48 o 
  -2   9   6       24.73       27.28      1.22 o 
  -1   9   6        4.89        5.67      0.42 o 
   0   9   6       60.24       57.34      1.43 o 
   1   9   6       60.02       64.62      4.36 o 
   2   9   6       15.47       13.89      0.81 o 
   3   9   6        0.06       -0.21      0.51 o 
  -4  10   6       24.73       17.65      1.01 o 
  -3  10   6        5.00        5.55      0.62 o 
  -2  10   6        5.65        5.51      0.67 o 
  -1  10   6       43.11       44.24      1.60 o 
   0  10   6       44.80       43.64      1.29 o 
   1  10   6       12.56       12.80      0.83 o 
   2  10   6        8.63        8.07      0.95 o 
   3  10   6        0.95        1.41      0.68 o 
  -4  11   6        9.05        6.14      0.81 o 
  -3  11   6        0.13       -0.18      0.30 o 
  -2  11   6        0.08       -0.43      0.29 o 
  -1  11   6        5.34        4.36      0.40 o 
   0  11   6       49.63       53.59      2.01 o 
   1  11   6       25.38       24.22      0.99 o 
   2  11   6        1.20        0.31      0.46 o 
   3  11   6        0.82        0.41      0.57 o 
  -4  12   6        7.03        6.94      1.18 o 
  -3  12   6        2.02        1.17      0.42 o 
  -2  12   6        7.46        6.53      0.63 o 
  -1  12   6       36.56       35.30      1.22 o 
   0  12   6       36.84       42.12      1.03 o 
   1  12   6       20.56       19.08      1.21 o 
   2  12   6        2.06        2.37      0.67 o 
  -4  13   6        0.26        0.69      0.46 o 
  -3  13   6        4.15        2.98      0.56 o 
  -2  13   6       24.83       21.65      0.97 o 
  -1  13   6        0.48        0.07      0.21 o 
   0  13   6       58.19       57.25      2.35 o 
   1  13   6        4.32        3.56      0.51 o 
   2  13   6        0.99        0.61      0.47 o 
  -3  14   6        4.50        3.47      0.59 o 
  -2  14   6        5.03        4.93      0.60 o 
  -1  14   6        4.33        3.56      0.42 o 
   0  14   6       81.15       88.66      3.88 o 
   1  14   6       20.12       18.54      1.28 o 
   2  14   6        6.40        7.00      0.93 o 
  -3  15   6        2.33        2.78      0.58 o 
  -2  15   6        4.95        4.86      0.59 o 
  -1  15   6        0.13       -0.15      0.28 o 
   0  15   6       19.50       18.61      0.75 o 
   1  15   6        8.30        7.65      0.92 o 
   2  15   6        1.30        1.57      0.57 o 
  -3  16   6       13.57       14.56      1.59 o 
  -2  16   6        4.54        3.40      0.58 o 
  -1  16   6       16.09       15.41      0.74 o 
   0  16   6        0.74        2.13      0.37 o 
   1  16   6        1.05        1.06      0.54 o 
   2  16   6        3.39        4.04      0.79 o 
  -3  17   6        1.17        0.30      0.49 o 
  -2  17   6       12.09       12.11      0.94 o 
  -1  17   6        1.03        0.33      0.31 o 
   0  17   6        1.38        1.76      0.34 o 
   1  17   6        2.85        2.76      0.66 o 
  -2  18   6        6.46        4.63      1.21 o 
  -1  18   6        8.44       10.13      0.65 o 
   0  18   6        0.02       -0.16      0.48 o 
   1  18   6        0.14        0.02      0.39 o 
  -2  19   6        1.26        0.86      0.67 o 
  -1  19   6        0.11       -0.35      0.31 o 
   0  19   6        1.95        4.20      0.84 o 
  -1  20   6        5.67        5.37      0.54 o 
  -3   0   7       10.13       10.88      1.04 o 
  -1   0   7        6.51        7.97      0.87 o 
   1   0   7       18.05       13.43      1.03 o 
   3   0   7        7.22        8.01      1.07 o 
  -4   1   7        7.33        5.35      0.58 o 
  -3   1   7        0.00        0.13      0.29 o 
  -2   1   7        0.69        0.75      0.44 o 
  -1   1   7        2.74        1.46      0.38 o 
   0   1   7        9.36        9.06      0.66 o 
   1   1   7        8.11        7.96      0.64 o 
   2   1   7        0.20       -0.01      0.29 o 
   3   1   7        2.07        1.85      0.53 o 
  -4   2   7        0.00        0.36      0.34 o 
  -3   2   7        4.39        3.67      0.50 o 
  -2   2   7        7.13        9.45      0.68 o 
  -1   2   7       24.56       25.82      1.34 o 
   0   2   7        0.00       -0.06      0.27 o 
   1   2   7        0.00       -0.35      0.27 o 
   2   2   7        0.35        0.20      0.44 o 
   3   2   7        6.40        9.10      0.79 o 
  -4   3   7        3.08        3.55      0.58 o 
  -3   3   7        1.63        2.76      0.44 o 
  -2   3   7       32.90       37.35      2.31 o 
  -1   3   7        1.09        1.05      0.31 o 
   0   3   7        2.71        2.82      0.45 o 
   1   3   7        5.67        5.03      0.54 o 
   2   3   7       20.96       19.78      1.03 o 
   3   3   7        0.28       -0.04      0.54 o 
  -4   4   7        1.23        0.58      0.38 o 
  -3   4   7        0.76        0.94      0.30 o 
  -2   4   7       24.34       24.83      0.90 o 
  -1   4   7        1.62        1.95      0.35 o 
   0   4   7       16.02       18.19      1.90 o 
   1   4   7       68.41       68.34      2.25 o 
   2   4   7        1.58        0.95      0.40 o 
   3   4   7        2.08        2.87      0.55 o 
  -4   5   7        0.01       -0.24      0.58 o 
  -3   5   7        0.03        0.32      0.29 o 
  -2   5   7       11.61       12.60      0.63 o 
  -1   5   7        5.65        7.30      0.50 o 
   0   5   7        0.72        0.29      0.31 o 
   1   5   7        0.51        0.55      0.51 o 
   2   5   7        1.37        1.03      0.45 o 
   3   5   7        1.46        0.21      0.59 o 
  -4   6   7        5.28        4.06      0.61 o 
  -3   6   7        0.62        0.24      0.33 o 
  -2   6   7        2.03        3.01      0.39 o 
  -1   6   7       47.55       51.63      1.20 o 
   0   6   7        0.07        0.48      0.68 o 
   1   6   7      181.14      172.60      5.52 o 
   2   6   7        4.80        6.28      0.66 o 
  -4   7   7        9.81       11.00      1.21 o 
  -3   7   7        0.16        0.08      0.35 o 
  -2   7   7       19.33       20.74      0.77 o 
  -1   7   7       30.27       33.10      1.45 o 
   0   7   7       84.78       73.61      2.44 o 
   1   7   7       25.19       34.36      1.22 o 
   2   7   7        3.46        2.86      0.91 o 
  -4   8   7        8.18        8.80      0.80 o 
  -3   8   7        2.43        3.31      0.54 o 
  -2   8   7        4.63        5.62      0.67 o 
  -1   8   7       47.62       54.51      1.21 o 
   0   8   7        9.11       11.27      2.35 o 
   1   8   7        5.39        5.89      0.60 o 
   2   8   7        4.01        1.96      0.60 o 
  -4   9   7        0.17        0.24      0.54 o 
  -3   9   7       10.50       12.72      0.87 o 
  -2   9   7        2.12        3.52      0.48 o 
  -1   9   7      104.10      110.32      5.20 o 
   0   9   7        2.07        1.07      0.40 o 
   1   9   7        5.26        6.05      0.63 o 
   2   9   7        5.31        3.71      0.51 o 
  -4  10   7        4.20        3.82      0.64 o 
  -3  10   7        0.26       -0.23      0.34 o 
  -2  10   7        1.03        0.96      0.43 o 
  -1  10   7       62.10       60.64      2.21 o 
   0  10   7       12.59       13.03      0.81 o 
   1  10   7       48.11       53.30      5.79 o 
   2  10   7        3.10        1.54      0.56 o 
  -3  11   7        1.58        0.62      0.41 o 
  -2  11   7        9.67       10.55      1.84 o 
  -1  11   7       24.27       21.21      0.80 o 
   0  11   7        0.93        1.47      0.38 o 
   1  11   7        0.47        0.64      0.41 o 
   2  11   7        3.69        3.87      0.80 o 
  -3  12   7        0.10       -0.51      0.34 o 
  -2  12   7        3.30        2.14      0.53 o 
  -1  12   7        8.02        6.42      0.61 o 
   0  12   7        1.34        0.68      0.40 o 
   1  12   7        0.12       -0.21      0.33 o 
   2  12   7        0.63        0.54      0.49 o 
  -3  13   7       11.43       10.65      1.24 o 
  -2  13   7       11.52       10.51      0.81 o 
  -1  13   7        3.79        3.87      0.71 o 
   0  13   7       12.48       14.35      0.84 o 
   1  13   7        5.55        5.49      0.62 o 
  -3  14   7        1.41        1.97      0.57 o 
  -2  14   7        1.36        1.38      0.95 o 
  -1  14   7        0.03       -0.13      0.49 o 
   0  14   7        5.68        5.36      0.60 o 
   1  14   7        0.09        0.90      0.51 o 
  -2  15   7        0.09       -0.07      0.71 o 
  -1  15   7        9.28        9.32      1.08 o 
   0  15   7        0.02       -0.40      0.27 o 
   1  15   7        1.22        0.84      0.51 o 
  -2  16   7        8.68        6.27      0.74 o 
  -1  16   7        0.31       -0.44      0.50 o 
   0  16   7        0.02        0.17      0.29 o 
  -1  17   7        0.01       -0.17      0.53 o 
   0  17   7        0.25        0.93      0.34 o 
  -4   0   8        0.34       -0.75      0.50 o 
  -2   0   8       13.39       14.86      1.27 o 
   0   0   8       16.36       21.39      1.44 o 
   2   0   8        0.37       -0.41      0.51 o 
  -4   1   8        2.39        1.92      0.46 o 
  -3   1   8        0.18       -0.28      0.35 o 
  -2   1   8       18.11       20.36      0.99 o 
  -1   1   8        0.09       -0.14      0.30 o 
   0   1   8       29.09       29.96      1.18 o 
   1   1   8        0.24        0.08      0.36 o 
   2   1   8        1.00        2.19      0.64 o 
  -4   2   8        0.18        0.27      0.37 o 
  -3   2   8        0.07        0.53      0.32 o 
  -2   2   8        0.04       -0.45      0.36 o 
  -1   2   8        0.47        0.46      0.46 o 
   0   2   8        4.67        4.49      0.57 o 
   1   2   8        0.62        0.80      0.45 o 
   2   2   8        0.38        0.30      0.52 o 
  -4   3   8        0.02        0.10      0.38 o 
  -3   3   8        8.58        9.91      0.64 o 
  -2   3   8        0.26        0.72      0.31 o 
  -1   3   8       11.02        8.98      1.02 o 
   0   3   8        0.15        0.02      0.33 o 
   1   3   8       26.24       23.22      1.29 o 
   2   3   8        0.27        0.38      0.36 o 
  -3   4   8        1.16        2.89      0.56 o 
  -2   4   8       36.43       44.60      3.46 o 
  -1   4   8        1.00        0.71      0.37 o 
   0   4   8        7.40        5.49      1.02 o 
   1   4   8        8.84        8.53      0.74 o 
   2   4   8        0.10        0.04      0.34 o 
  -3   5   8        0.10       -0.11      0.29 o 
  -2   5   8       23.17       28.12      2.29 o 
  -1   5   8        0.39        1.12      0.43 o 
   0   5   8       11.62       12.02      0.82 o 
   1   5   8        0.00        0.25      0.68 o 
   2   5   8        1.23        0.59      0.41 o 
  -3   6   8        0.00       -0.33      0.37 o 
  -2   6   8       26.54       30.31      1.36 o 
  -1   6   8        3.51        3.06      0.52 o 
   0   6   8        0.32        0.23      0.34 o 
   1   6   8        6.99        6.32      0.71 o 
   2   6   8        1.91        0.95      0.44 o 
  -3   7   8        0.16        0.20      0.38 o 
  -2   7   8        5.91        7.09      0.57 o 
  -1   7   8        0.01        0.32      0.47 o 
   0   7   8       15.04       14.32      0.89 o 
   1   7   8        0.07       -0.48      0.32 o 
  -3   8   8        9.57        9.85      0.82 o 
  -2   8   8        2.77        3.49      0.46 o 
  -1   8   8       19.42       18.89      0.96 o 
   0   8   8        7.37        7.58      0.84 o 
   1   8   8       13.55       13.93      0.90 o 
  -3   9   8        0.08       -0.09      0.36 o 
  -2   9   8        1.29        0.52      0.38 o 
  -1   9   8        0.39       -0.05      0.33 o 
   0   9   8        6.26        6.97      0.68 o 
   1   9   8        0.07        0.21      0.32 o 
  -3  10   8        0.71       -0.50      0.33 o 
  -2  10   8        0.00        0.64      0.44 o 
  -1  10   8        2.26        3.45      0.58 o 
   0  10   8       32.73       31.22      1.25 o 
   1  10   8        0.00       -0.11      0.34 o 
  -2  11   8       10.70       10.99      1.47 o 
  -1  11   8        0.29       -0.19      0.53 o 
   0  11   8       10.40       11.93      1.24 o 
   1  11   8        0.32        0.41      0.38 o 
  -2  12   8        0.02        0.27      0.99 o 
  -1  12   8       29.85       23.65      2.23 o 
   0  12   8        2.58        2.15      0.74 o 
  -2  13   8        1.14        0.76      0.61 o 
  -1  13   8        0.63        0.80      0.42 o 
   0  13   8        0.60        1.01      0.45 o 
  -1  14   8        1.69        0.96      0.71 o 
  -3   0   9       20.65       29.66      1.85 o 
  -1   0   9        0.55        0.26      0.43 o 
  -3   1   9        3.08        4.75      0.76 o 
  -2   1   9        1.27        1.87      0.50 o 
  -1   1   9        0.12       -0.34      0.38 o 
   0   1   9        0.36        0.17      0.37 o 
  -2   2   9        1.31        1.68      0.72 o 
  -1   2   9        1.09        1.95      0.49 o 
   0   2   9        1.19        1.09      0.45 o 
  -2   3   9        0.23        0.13      0.32 o 
  -1   3   9        8.28        8.96      0.76 o 
   0   3   9       10.55       10.49      0.83 o 
  -2   4   9        4.93        4.34      0.52 o 
  -1   4   9        0.38        0.27      0.42 o 
   0   4   9        5.30        4.19      0.62 o 
  -2   5   9        1.10        0.64      0.36 o 
  -1   5   9        7.42        7.69      0.74 o 
   0   5   9        7.76        5.05      0.67 o 
  -2   6   9        2.59        3.08      0.63 o 
  -1   6   9        1.07        0.64      0.43 o 
   0   6   9        2.15        0.82      0.43 o 
  -2   7   9        4.59        3.63      0.58 o 
  -1   7   9        0.01        0.06      0.36 o 
   0   7   9       18.02       15.93      1.26 o 
  -1   8   9        3.54        3.10      0.60 o 
                                                 
